# Supplementary material for: Cost-benefit analysis of alternative tax policies on sugar-sweetened beverages in Mexico
Source: PLoS One. 2023 Oct 3;18(10):e0292276. doi: 10.1371/journal.pone.0292276 (PMC10547152; doi:10.1371/journal.pone.0292276)
Supplement: S1 Data — (XLSX) [file pone.0292276.s002.xlsx]

## Sheet: Population
sex	age	mortality rate	Population
male	0	0	0
male	1	0	0
male	2	0	0
male	3	0	0
male	4	0	0
male	5	0	0
male	6	0	0
male	7	0	0
male	8	0	0
male	9	0	0
male	10	0	0
male	11	0	0
male	12	0	0
male	13	0	0
male	14	0	0
male	15	0	0
male	16	0	0
male	17	0	0
male	18	0	0
male	19	0	0
male	20	0.00169788	699996
male	21	0.00187691	692206
male	22	0.00204224	681082
male	23	0.00219176	666027
male	24	0.00232415	650054
male	25	0.00243772	634966
male	26	0.00253578	619170
male	27	0.00261873	603418
male	28	0.0026894	588211
male	29	0.00275105	573108
male	30	0.00280771	558126
male	31	0.00286021	544052
male	32	0.00291468	531336
male	33	0.00297151	520534
male	34	0.00303535	512085
male	35	0.00310923	505869
male	36	0.00319384	501649
male	37	0.00329199	499252
male	38	0.00340709	498143
male	39	0.00353983	494688
male	40	0.00369279	489638
male	41	0.00386786	482457
male	42	0.00406676	473193
male	43	0.00429066	462215
male	44	0.00454358	450643
male	45	0.00482412	438389
male	46	0.0051361	425915
male	47	0.00548169	413644
male	48	0.00586221	401717
male	49	0.00628039	389922
male	50	0.00674054	378042
male	51	0.00724353	366009
male	52	0.00779201	353578
male	53	0.00839201	340615
male	54	0.0090435	327070
male	55	0.00975417	312970
male	56	0.0105246	298478
male	57	0.0113631	283822
male	58	0.0122731	269278
male	59	0.0132605	255027
male	60	0.0143286	240666
male	61	0.0154875	227334
male	62	0.01674	213791
male	63	0.0180993	200559
male	64	0.0195689	190795
male	65	0.0211612	180024
male	66	0.0228815	169680
male	67	0.0247394	159812
male	68	0.0267521	150326
male	69	0.028926	141295
male	70	0.0312796	132405
male	71	0.0338144	124002
male	72	0.0365608	116345
male	73	0.0395191	108420
male	74	0.0427175	100583
male	75	0.0461701	93038
male	76	0.0498924	85897
male	77	0.0539108	79081
male	78	0.0582475	72582
male	79	0.0629204	66432
male	80	0.067954	60558
male	81	0.0733845	54923
male	82	0.0792174	49526
male	83	0.0855137	44266
male	84	0.0922792	39131
male	85	0.0996982	34150
male	86	0.107837	29774
male	87	0.116755	25488
male	88	0.126576	21797
male	89	0.137363	18443
male	90	0.149292	15402
male	91	0.162356	12690
male	92	0.176849	10297
male	93	0.192729	8218
male	94	0.210343	6447
male	95	1	4966
female	0	0	0
female	1	0	0
female	2	0	0
female	3	0	0
female	4	0	0
female	5	0	0
female	6	0	0
female	7	0	0
female	8	0	0
female	9	0	0
female	10	0	0
female	11	0	0
female	12	0	0
female	13	0	0
female	14	0	0
female	15	0	0
female	16	0	0
female	17	0	0
female	18	0	0
female	19	0	0
female	20	0.000574182	689086
female	21	0.000595696	685130
female	22	0.00061377	679623
female	23	0.000628925	671639
female	24	0.000643351	663124
female	25	0.000658145	655467
female	26	0.000674089	646936
female	27	0.000692826	637798
female	28	0.000715232	628604
female	29	0.000741471	619298
female	30	0.000773505	609953
female	31	0.000811345	600978
female	32	0.000856127	592302
female	33	0.000907572	584165
female	34	0.000967663	576948
female	35	0.00103543	570610
female	36	0.00111208	565058
female	37	0.00119904	560238
female	38	0.00129618	555857
female	39	0.00140485	548418
female	40	0.00152518	539385
female	41	0.00165907	528558
female	42	0.00180611	516100
female	43	0.00196892	502665
female	44	0.00214943	488669
female	45	0.00234663	474361
female	46	0.0025641	460199
female	47	0.00280325	446524
female	48	0.00306579	433453
female	49	0.00335367	420701
female	50	0.00366874	408023
female	51	0.00401567	395333
female	52	0.00439449	382316
female	53	0.00481172	368782
female	54	0.00526731	354646
female	55	0.00576669	339927
female	56	0.00631376	324832
female	57	0.00691485	309607
female	58	0.00757212	294556
female	59	0.00829165	279854
female	60	0.00907734	265394
female	61	0.00993993	251112
female	62	0.0108855	237137
female	63	0.0119191	223563
female	64	0.0130519	213745
female	65	0.0142912	202448
female	66	0.0156472	191672
female	67	0.0171296	181454
female	68	0.0187524	171660
female	69	0.0205303	162393
female	70	0.0224711	153261
female	71	0.0245952	144648
female	72	0.0269222	136838
female	73	0.0294576	128647
female	74	0.032238	120462
female	75	0.0352706	112528
female	76	0.0385785	104976
female	77	0.042197	97702
female	78	0.0461477	90675
female	79	0.0504617	83921
female	80	0.0551687	77348
female	81	0.0603041	70925
female	82	0.0658979	64680
female	83	0.0719866	58500
female	84	0.0786263	52361
female	85	0.08594	46291
female	86	0.0940022	40903
female	87	0.102894	35495
female	88	0.112687	30777
female	89	0.123515	26403
female	90	0.135489	22354
female	91	0.148697	18668
female	92	0.163329	15347
female	93	0.17956	12403
female	94	0.197429	9848
female	95	1	7678

## Sheet: BMI
BMI Inputs
	Males				Females
	Mean	SD			Mean	SD
20-24	25.9749	3.93445			25.8615	4.70528
25-29	27.3117	3.90069			27.5621	5.39492
30-34	28.1673	4.09672			28.7341	5.34366
35-39	28.9396	4.90833			29.5391	5.98169
40-44	29.153	4.06498			30.0132	5.75485
45-49	28.8834	4.21123			30.3262	5.35268
50-54	28.9989	4.31802			30.7965	5.4563
55-59	28.0699	3.51399			30.549	4.93924
60-64	27.9383	3.58821			30.064	5.2106
65-69	27.4785	4.13341			29.52	5.01461
70-74	27.6238	4.27938			28.9979	4.97369
75-79	26.5586	3.48987			28.1446	5.20258
80+	25.4546	3.74842			26.5985	5.61219
	Males(20 and over)	Males - Aged 20-30	Males - Aged 31-50	Males - Aged 51-70	Males - Aged 71 and over	Females (20 and over)	Females - Aged 20-30	Females - Aged 31-50	Females - Aged 51-70	Females - Aged 71 and over
Mean height(cm)	166.61	168.857	166.881	164.657	160.879	153.452	155.966	154.04	151.153	147.106
Mean weight(kg)	77.6328	76.2075	80.4941	76.7126	68.8052	68.3011	65.4531	70.5643	69.5051	60.7953

## Sheet: TxSSBConsumption
	All Mexicans	Males(20 and over)	Males - Aged 20-30	Males - Aged 31-50	Males - Aged 51-70	Males - Aged 71 and over	Females (20 and over)	Females - Aged 20-30	Females - Aged 31-50	Females - Aged 51-70	Females - Aged 71 and over
Mean SSB Consumption(Ml)	200.366	259.961	299.147	317.92	195.567	131.19	153.957	255.25	134.95	78.2959	126.841
Relative Mean	1	1.29743	1.493	1.5867	0.97605	0.65475	0.76838	1.27392	0.67352	0.390764	0.633045
SE	9.54736	24.4955	40.8393	39.1469	55.051	23.769	15.7767	46.0207	17.6295	14.3352	35.2977
SE / Mean	0.0476496	0.0942274	0.136519	0.123135	0.281494	0.181181	0.102474	0.180296	0.130637	0.18309	0.278284

## Sheet: Input-Disease
Males	Colorectal Cancer			Breast cancer			Endometrial cancer			Kidney cancer			IHD			CVA			Hypertensive HD			T2DM			OsteoA				Starting prevalence by age and sex
Age	Incidence	CF		Incidence	CF		Incidence	CF		Incidence	CF		Incidence	CF		Incidence	CF		Incidence	CF		Incidence	CF		Incidence	CF
0	0	0		0	0		0	0		0	0		0	0		0	0		0	0		0	0		0	0			Baseline		Males
1	0	0		0	0		0	0		0	0		0	0		0	0		0	0		0	0		0	0					Colorectal cancer	Breast cancer	Endometrial cancer	Kidney cancer	Osteoarthritis	IHD	Hypertensive HD	CVA	T2DM
2	0	0		0	0		0	0		0	0		0	0		0	0		0	0		0	0		0	0			Age	Midage
3	0	0		0	0		0	0		0	0		0	0		0	0		0	0		0	0		0	0			0
4	0	0		0	0		0	0		0	0		0	0		0	0		0	0		0	0		0	0			1-4	2	0	0	0	0	0	0	0	0	0
5	0	0		0	0		0	0		0	0		0	0		0	0		0	0		0	0		0	0			5-9	7	0	0	0	0	0	0	0	0	0
6	0	0		0	0		0	0		0	0		0	0		0	0		0	0		0	0		0	0			10-14	12	0	0	0	0	0	0	0	0	0
7	0	0		0	0		0	0		0	0		0	0		0	0		0	0		0	0		0	0			15-19	17	0	0	0	0	0	0	0	0	0
8	0	0		0	0		0	0		0	0		0	0		0	0		0	0		0	0		0	0			20-24	22	5.81685e-05	0	0	4.73646e-05	0	0.000505485	0.00107625	5.41097e-05	0.0233718
9	0	0		0	0		0	0		0	0		0	0		0	0		0	0		0	0		0	0			25-29	27	0.000137629	0	0	6.56322e-05	0	0.00126047	0.0014576	0.000164976	0.038154
10	0	0		0	0		0	0		0	0		0	0		0	0		0	0		0	0		0	0			30-34	32	0.000215286	0	0	0.000104253	0.00823582	0.0027093	0.00211867	0.000254637	0.0582441
11	0	0		0	0		0	0		0	0		0	0		0	0		0	0		0	0		0	0			35-39	37	0.000334964	0	0	0.000211082	0.0139669	0.00587464	0.00312094	0.000238432	0.0896155
12	0	0		0	0		0	0		0	0		0	0		0	0		0	0		0	0		0	0			40-44	42	0.000497151	0	0	0.000429791	0.0239271	0.0124132	0.00506115	0.000321514	0.133127
13	0	0		0	0		0	0		0	0		0	0		0	0		0	0		0	0		0	0			45-49	47	0.000688907	0	0	0.0008344	0.0399377	0.0203075	0.00820592	0.00073608	0.190885
14	0	0		0	0		0	0		0	0		0	0		0	0		0	0		0	0		0	0			50-54	52	0.00118002	0	0	0.00110259	0.0615928	0.0294235	0.0125011	0.00123748	0.253534
15	0	0		0	0		0	0		0	0		0	0		0	0		0	0		0	0		0	0			55-59	57	0.00167781	0	0	0.00137475	0.0860543	0.0412749	0.0186601	0.00182903	0.295779
16	0	0		0	0		0	0		0	0		0	0		0	0		0	0		0	0		0	0			60-64	62	0.00242214	0	0	0.00164783	0.11197	0.0569124	0.0256619	0.00334091	0.317661
17	0	0		0	0		0	0		0	0		0	0		0	0		0	0		0	0		0	0			65-69	67	0.00297281	0	0	0.00179588	0.137126	0.0808519	0.0317751	0.00694562	0.32842
18	0	0		0	0		0	0		0	0		0	0		0	0		0	0		0	0		0	0			70-74	72	0.00366369	0	0	0.00168759	0.160678	0.108111	0.0375715	0.0114871	0.331277
19	0	0		0	0		0	0		0	0		0	0		0	0		0	0		0	0		0	0			75-79	77	0.00423745	0	0	0.00119637	0.181108	0.136051	0.0439444	0.0170669	0.329808
20	9.34425e-06	0.056559		0	0		0	0		6.93055e-06	0.0220024		4.87855e-05	0.0654694		7.07015e-05	0.0151215		1.18e-05	0.0235132		0.00278419	0.000116996		0	0			80-84	82	0.0033152	0	0	0.00073498	0.198612	0.154644	0.0507448	0.0244792	0.324125
21	9.34425e-06	0.056559		0	0		0	0		6.93055e-06	0.0220024		4.87855e-05	0.0654694		7.07015e-05	0.0151215		1.18e-05	0.0235132		0.00278419	0.000116996		0	0			85-89	87	0.00384848	0	0	0.00063695	0.214666	0.150781	0.0568449	0.032657	0.310316
22	9.34425e-06	0.056559		0	0		0	0		6.93055e-06	0.0220024		4.87855e-05	0.0654694		7.07015e-05	0.0151215		1.18e-05	0.0235132		0.00278419	0.000116996		0	0			90-94	92	0.00318467	0	0	0.000477671	0.230344	0.135757	0.0609018	0.0381625	0.289857
23	9.34425e-06	0.056559		0	0		0	0		6.93055e-06	0.0220024		4.87855e-05	0.0654694		7.07015e-05	0.0151215		1.18e-05	0.0235132		0.00278419	0.000116996		0	0			95-99	97	0.00119684	0	0	8.70319e-05	0.248097	0.126598	0.063263	0.0402234	0.269428
24	9.34425e-06	0.056559		0	0		0	0		6.93055e-06	0.0220024		4.87855e-05	0.0654694		7.07015e-05	0.0151215		1.18e-05	0.0235132		0.00278419	0.000116996		0	0			100+	102	0.00119684	0	0	8.70319e-05	0.248097	0.126598	0.063263	0.0402234	0.269428
25	2.1299e-05	0.0475699		0	0		0	0		9.57713e-06	0.0190769		6.72603e-05	0.0466434		0.00010285	0.0155735		3.06e-05	0.0114284		0.00355826	0.000205003		0	0
26	2.1299e-05	0.0475699		0	0		0	0		9.57713e-06	0.0190769		6.72603e-05	0.0466434		0.00010285	0.0155735		3.06e-05	0.0114284		0.00355826	0.000205003		0	0
27	2.1299e-05	0.0475699		0	0		0	0		9.57713e-06	0.0190769		6.72603e-05	0.0466434		0.00010285	0.0155735		3.06e-05	0.0114284		0.00355826	0.000205003		0	0					Females
28	2.1299e-05	0.0475699		0	0		0	0		9.57713e-06	0.0190769		6.72603e-05	0.0466434		0.00010285	0.0155735		3.06e-05	0.0114284		0.00355826	0.000205003		0	0					Colorectal cancer	Breast cancer	Endometrial cancer	Kidney cancer	Osteoarthritis	IHD	Hypertensive HD	CVA	T2DM
29	2.1299e-05	0.0475699		0	0		0	0		9.57713e-06	0.0190769		6.72603e-05	0.0466434		0.00010285	0.0155735		3.06e-05	0.0114284		0.00355826	0.000205003		0	0			Age	Midage
30	3.4881e-05	0.0546979		0	0		0	0		1.53791e-05	0.0213571		0.000139025	0.0377336		0.000188884	0.0156654		1.63e-05	0.0136076		0.0056455	0.000452064		0.000779064	0			0
31	3.4881e-05	0.0546979		0	0		0	0		1.53791e-05	0.0213571		0.000139025	0.0377336		0.000188884	0.0156654		1.63e-05	0.0136076		0.0056455	0.000452064		0.000779064	0			1-4	2	0	0	0	0	0	0	0	0	0
32	3.4881e-05	0.0546979		0	0		0	0		1.53791e-05	0.0213571		0.000139025	0.0377336		0.000188884	0.0156654		1.63e-05	0.0136076		0.0056455	0.000452064		0.000779064	0			5-9	7	0	0	0	0	0	0	0	0	0
33	3.4881e-05	0.0546979		0	0		0	0		1.53791e-05	0.0213571		0.000139025	0.0377336		0.000188884	0.0156654		1.63e-05	0.0136076		0.0056455	0.000452064		0.000779064	0			10-14	12	0	0	0	0	0	0	0	0	0
34	3.4881e-05	0.0546979		0	0		0	0		1.53791e-05	0.0213571		0.000139025	0.0377336		0.000188884	0.0156654		1.63e-05	0.0136076		0.0056455	0.000452064		0.000779064	0			15-19	17	0	0	0	0	0	0	0	0	0
35	5.58215e-05	0.0602324		0	0		0	0		3.12251e-05	0.0241288		0.000264843	0.0286587		0.000329178	0.0172934		1.04e-05	0.0232551		0.00876444	0.000673361		0.00153979	0			20-24	22	3.6598e-05	0.000112142	0	4.84193e-05	0	0.000654294	0.00142793	0.000148351	0.0360215
36	5.58215e-05	0.0602324		0	0		0	0		3.12251e-05	0.0241288		0.000264843	0.0286587		0.000329178	0.0172934		1.04e-05	0.0232551		0.00876444	0.000673361		0.00153979	0			25-29	27	9.60208e-05	0.000637347	0	7.83631e-05	0	0.00136324	0.00191615	0.000422029	0.0599194
37	5.58215e-05	0.0602324		0	0		0	0		3.12251e-05	0.0241288		0.000264843	0.0286587		0.000329178	0.0172934		1.04e-05	0.0232551		0.00876444	0.000673361		0.00153979	0			30-34	32	0.00016392	0.00148926	0	0.000106769	0.00787868	0.00264037	0.00270927	0.000631242	0.0843986
38	5.58215e-05	0.0602324		0	0		0	0		3.12251e-05	0.0241288		0.000264843	0.0286587		0.000329178	0.0172934		1.04e-05	0.0232551		0.00876444	0.000673361		0.00153979	0			35-39	37	0.000261915	0.00262046	0	0.000204872	0.0136095	0.00521412	0.00425883	0.000593754	0.111617
39	5.58215e-05	0.0602324		0	0		0	0		3.12251e-05	0.0241288		0.000264843	0.0286587		0.000329178	0.0172934		1.04e-05	0.0232551		0.00876444	0.000673361		0.00153979	0			40-44	42	0.000409971	0.00460363	0	0.000341465	0.0235957	0.0102204	0.00661273	0.000793907	0.143411
40	8.29999e-05	0.0648729		0	0		0	0		6.37076e-05	0.0268942		0.00053104	0.0227288		0.000593901	0.0173669		4.33e-05	0.0281125		0.0126257	0.000951363		0.00261059	0			45-49	47	0.000631966	0.00700579	0	0.000603801	0.039367	0.0166373	0.010369	0.00189653	0.180248
41	8.29999e-05	0.0648729		0	0		0	0		6.37076e-05	0.0268942		0.00053104	0.0227288		0.000593901	0.0173669		4.33e-05	0.0281125		0.0126257	0.000951363		0.00261059	0			50-54	52	0.00110479	0.0075628	0	0.000830097	0.0605801	0.0244927	0.0159293	0.00321017	0.218912
42	8.29999e-05	0.0648729		0	0		0	0		6.37076e-05	0.0268942		0.00053104	0.0227288		0.000593901	0.0173669		4.33e-05	0.0281125		0.0126257	0.000951363		0.00261059	0			55-59	57	0.00167722	0.00890532	0	0.00092277	0.0849667	0.0347716	0.0227911	0.00448816	0.251197
43	8.29999e-05	0.0648729		0	0		0	0		6.37076e-05	0.0268942		0.00053104	0.0227288		0.000593901	0.0173669		4.33e-05	0.0281125		0.0126257	0.000951363		0.00261059	0			60-64	62	0.00233252	0.0102379	0	0.00119823	0.111246	0.0485079	0.0304352	0.00773695	0.27528
44	8.29999e-05	0.0648729		0	0		0	0		6.37076e-05	0.0268942		0.00053104	0.0227288		0.000593901	0.0173669		4.33e-05	0.0281125		0.0126257	0.000951363		0.00261059	0			65-69	67	0.003105	0.0102652	0	0.0012206	0.137148	0.0700602	0.0371892	0.0155447	0.290166
45	0.000121518	0.0746586		0	0		0	0		0.000127017	0.0322354		0.000941057	0.0248605		0.000983727	0.0186146		9.97e-05	0.0218397		0.017253	0.00172526		0.00399361	0			70-74	72	0.00382413	0.00989247	0	0.00124489	0.161657	0.0956647	0.0434252	0.02483	0.295966
46	0.000121518	0.0746586		0	0		0	0		0.000127017	0.0322354		0.000941057	0.0248605		0.000983727	0.0186146		9.97e-05	0.0218397		0.017253	0.00172526		0.00399361	0			75-79	77	0.00438795	0.0101976	0	0.000880584	0.182999	0.122349	0.0501725	0.035171	0.293949
47	0.000121518	0.0746586		0	0		0	0		0.000127017	0.0322354		0.000941057	0.0248605		0.000983727	0.0186146		9.97e-05	0.0218397		0.017253	0.00172526		0.00399361	0			80-84	82	0.00344531	0.00796111	0	0.000464025	0.201279	0.140943	0.0579878	0.048621	0.283932
48	0.000121518	0.0746586		0	0		0	0		0.000127017	0.0322354		0.000941057	0.0248605		0.000983727	0.0186146		9.97e-05	0.0218397		0.017253	0.00172526		0.00399361	0			85-89	87	0.00413104	0.00915766	0	0.000437304	0.217729	0.140171	0.0661877	0.0638246	0.262139
49	0.000121518	0.0746586		0	0		0	0		0.000127017	0.0322354		0.000941057	0.0248605		0.000983727	0.0186146		9.97e-05	0.0218397		0.017253	0.00172526		0.00399361	0			90-94	92	0.00396119	0.00901844	0	0.000371051	0.233365	0.134503	0.0724801	0.0721108	0.230012
50	0.000215435	0.076573		0	0		0	0		0.000177731	0.0424689		0.00156718	0.0305517		0.00152771	0.020775		0.0001408	0.0249394		0.0170256	0.00240776		0.00498116	0			95-99	97	0.0015276	0.0039213	0	8.78176e-05	0.250683	0.137338	0.0758109	0.0714301	0.193776
51	0.000215435	0.076573		0	0		0	0		0.000177731	0.0424689		0.00156718	0.0305517		0.00152771	0.020775		0.0001408	0.0249394		0.0170256	0.00240776		0.00498116	0			100+	102	0.0015276	0.0039213	0	8.78176e-05	0.250683	0.137338	0.0758109	0.0714301	0.193776
52	0.000215435	0.076573		0	0		0	0		0.000177731	0.0424689		0.00156718	0.0305517		0.00152771	0.020775		0.0001408	0.0249394		0.0170256	0.00240776		0.00498116	0
53	0.000215435	0.076573		0	0		0	0		0.000177731	0.0424689		0.00156718	0.0305517		0.00152771	0.020775		0.0001408	0.0249394		0.0170256	0.00240776		0.00498116	0
54	0.000215435	0.076573		0	0		0	0		0.000177731	0.0424689		0.00156718	0.0305517		0.00152771	0.020775		0.0001408	0.0249394		0.0170256	0.00240776		0.00498116	0
55	0.000314218	0.0809364		0	0		0	0		0.000241331	0.0565215		0.00242207	0.0350031		0.00223127	0.021998		0.0002149	0.0302124		0.0122907	0.00349132		0.00556342	0
56	0.000314218	0.0809364		0	0		0	0		0.000241331	0.0565215		0.00242207	0.0350031		0.00223127	0.021998		0.0002149	0.0302124		0.0122907	0.00349132		0.00556342	0
57	0.000314218	0.0809364		0	0		0	0		0.000241331	0.0565215		0.00242207	0.0350031		0.00223127	0.021998		0.0002149	0.0302124		0.0122907	0.00349132		0.00556342	0
58	0.000314218	0.0809364		0	0		0	0		0.000241331	0.0565215		0.00242207	0.0350031		0.00223127	0.021998		0.0002149	0.0302124		0.0122907	0.00349132		0.00556342	0
59	0.000314218	0.0809364		0	0		0	0		0.000241331	0.0565215		0.00242207	0.0350031		0.00223127	0.021998		0.0002149	0.0302124		0.0122907	0.00349132		0.00556342	0
60	0.000478096	0.0903138		0	0		0	0		0.000307546	0.0655305		0.00372162	0.0397321		0.00290806	0.0265202		0.000513	0.0297617		0.00926175	0.00522908		0.00580446	0
61	0.000478096	0.0903138		0	0		0	0		0.000307546	0.0655305		0.00372162	0.0397321		0.00290806	0.0265202		0.000513	0.0297617		0.00926175	0.00522908		0.00580446	0
62	0.000478096	0.0903138		0	0		0	0		0.000307546	0.0655305		0.00372162	0.0397321		0.00290806	0.0265202		0.000513	0.0297617		0.00926175	0.00522908		0.00580446	0
63	0.000478096	0.0903138		0	0		0	0		0.000307546	0.0655305		0.00372162	0.0397321		0.00290806	0.0265202		0.000513	0.0297617		0.00926175	0.00522908		0.00580446	0
64	0.000478096	0.0903138		0	0		0	0		0.000307546	0.0655305		0.00372162	0.0397321		0.00290806	0.0265202		0.000513	0.0297617		0.00926175	0.00522908		0.00580446	0
65	0.000633528	0.103667		0	0		0	0		0.000364611	0.0780038		0.00552764	0.0430836		0.00355089	0.0335693		0.0009876	0.0255703		0.00804174	0.00734404		0.00569063	0
66	0.000633528	0.103667		0	0		0	0		0.000364611	0.0780038		0.00552764	0.0430836		0.00355089	0.0335693		0.0009876	0.0255703		0.00804174	0.00734404		0.00569063	0
67	0.000633528	0.103667		0	0		0	0		0.000364611	0.0780038		0.00552764	0.0430836		0.00355089	0.0335693		0.0009876	0.0255703		0.00804174	0.00734404		0.00569063	0
68	0.000633528	0.103667		0	0		0	0		0.000364611	0.0780038		0.00552764	0.0430836		0.00355089	0.0335693		0.0009876	0.0255703		0.00804174	0.00734404		0.00569063	0
69	0.000633528	0.103667		0	0		0	0		0.000364611	0.0780038		0.00552764	0.0430836		0.00355089	0.0335693		0.0009876	0.0255703		0.00804174	0.00734404		0.00569063	0
70	0.000845625	0.118492		0	0		0	0		0.000396665	0.100149		0.00781463	0.0486717		0.00450461	0.0466645		0.0013652	0.0277553		0.0075341	0.0102223		0.00529082	0
71	0.000845625	0.118492		0	0		0	0		0.000396665	0.100149		0.00781463	0.0486717		0.00450461	0.0466645		0.0013652	0.0277553		0.0075341	0.0102223		0.00529082	0
72	0.000845625	0.118492		0	0		0	0		0.000396665	0.100149		0.00781463	0.0486717		0.00450461	0.0466645		0.0013652	0.0277553		0.0075341	0.0102223		0.00529082	0
73	0.000845625	0.118492		0	0		0	0		0.000396665	0.100149		0.00781463	0.0486717		0.00450461	0.0466645		0.0013652	0.0277553		0.0075341	0.0102223		0.00529082	0
74	0.000845625	0.118492		0	0		0	0		0.000396665	0.100149		0.00781463	0.0486717		0.00450461	0.0466645		0.0013652	0.0277553		0.0075341	0.0102223		0.00529082	0
75	0.00113497	0.143633		0	0		0	0		0.00041233	0.168303		0.0105975	0.0616007		0.00577875	0.0686055		0.0018352	0.0357945		0.00775874	0.014149		0.00459289	0
76	0.00113497	0.143633		0	0		0	0		0.00041233	0.168303		0.0105975	0.0616007		0.00577875	0.0686055		0.0018352	0.0357945		0.00775874	0.014149		0.00459289	0
77	0.00113497	0.143633		0	0		0	0		0.00041233	0.168303		0.0105975	0.0616007		0.00577875	0.0686055		0.0018352	0.0357945		0.00775874	0.014149		0.00459289	0
78	0.00113497	0.143633		0	0		0	0		0.00041233	0.168303		0.0105975	0.0616007		0.00577875	0.0686055		0.0018352	0.0357945		0.00775874	0.014149		0.00459289	0
79	0.00113497	0.143633		0	0		0	0		0.00041233	0.168303		0.0105975	0.0616007		0.00577875	0.0686055		0.0018352	0.0357945		0.00775874	0.014149		0.00459289	0
80	0.00116811	0.226469		0	0		0	0		0.000277151	0.274642		0.014002	0.0913757		0.0079315	0.0967747		0.0026149	0.0486759		0.00690605	0.0188659		0.00415051	0
81	0.00116811	0.226469		0	0		0	0		0.000277151	0.274642		0.014002	0.0913757		0.0079315	0.0967747		0.0026149	0.0486759		0.00690605	0.0188659		0.00415051	0
82	0.00116811	0.226469		0	0		0	0		0.000277151	0.274642		0.014002	0.0913757		0.0079315	0.0967747		0.0026149	0.0486759		0.00690605	0.0188659		0.00415051	0
83	0.00116811	0.226469		0	0		0	0		0.000277151	0.274642		0.014002	0.0913757		0.0079315	0.0967747		0.0026149	0.0486759		0.00690605	0.0188659		0.00415051	0
84	0.00116811	0.226469		0	0		0	0		0.000277151	0.274642		0.014002	0.0913757		0.0079315	0.0967747		0.0026149	0.0486759		0.00690605	0.0188659		0.00415051	0
85	0.00148541	0.242639		0	0		0	0		0.000273987	0.301667		0.0176595	0.150172		0.0109687	0.133073		0.0034094	0.0684507		0.00499742	0.0234196		0.0039827	0
86	0.00148541	0.242639		0	0		0	0		0.000273987	0.301667		0.0176595	0.150172		0.0109687	0.133073		0.0034094	0.0684507		0.00499742	0.0234196		0.0039827	0
87	0.00148541	0.242639		0	0		0	0		0.000273987	0.301667		0.0176595	0.150172		0.0109687	0.133073		0.0034094	0.0684507		0.00499742	0.0234196		0.0039827	0
88	0.00148541	0.242639		0	0		0	0		0.000273987	0.301667		0.0176595	0.150172		0.0109687	0.133073		0.0034094	0.0684507		0.00499742	0.0234196		0.0039827	0
89	0.00148541	0.242639		0	0		0	0		0.000273987	0.301667		0.0176595	0.150172		0.0109687	0.133073		0.0034094	0.0684507		0.00499742	0.0234196		0.0039827	0
90	0.0015111	0.282943		0	0		0	0		0.000239783	0.335144		0.0214271	0.237394		0.0139497	0.17427		0.0041204	0.0868368		0.00387304	0.0242822		0.00427296	0
91	0.0015111	0.282943		0	0		0	0		0.000239783	0.335144		0.0214271	0.237394		0.0139497	0.17427		0.0041204	0.0868368		0.00387304	0.0242822		0.00427296	0
92	0.0015111	0.282943		0	0		0	0		0.000239783	0.335144		0.0214271	0.237394		0.0139497	0.17427		0.0041204	0.0868368		0.00387304	0.0242822		0.00427296	0
93	0.0015111	0.282943		0	0		0	0		0.000239783	0.335144		0.0214271	0.237394		0.0139497	0.17427		0.0041204	0.0868368		0.00387304	0.0242822		0.00427296	0
94	0.0015111	0.282943		0	0		0	0		0.000239783	0.335144		0.0214271	0.237394		0.0139497	0.17427		0.0041204	0.0868368		0.00387304	0.0242822		0.00427296	0
95	0.00162898	0.53162		0	0		0	0		0.000149509	0.633107		0.0257869	0.36313		0.0169346	0.226544		0.0047493	0.127908		0.00349173	0.0256495		0.00504587	0
Females
0	0	0		0	0		0	0		0	0		0	0		0	0		0	0		0	0		0	0
1	0	0		0	0		0	0		0	0		0	0		0	0		0	0		0	0		0	0
2	0	0		0	0		0	0		0	0		0	0		0	0		0	0		0	0		0	0
3	0	0		0	0		0	0		0	0		0	0		0	0		0	0		0	0		0	0
4	0	0		0	0		0	0		0	0		0	0		0	0		0	0		0	0		0	0
5	0	0		0	0		0	0		0	0		0	0		0	0		0	0		0	0		0	0
6	0	0		0	0		0	0		0	0		0	0		0	0		0	0		0	0		0	0
7	0	0		0	0		0	0		0	0		0	0		0	0		0	0		0	0		0	0
8	0	0		0	0		0	0		0	0		0	0		0	0		0	0		0	0		0	0
9	0	0		0	0		0	0		0	0		0	0		0	0		0	0		0	0		0	0
10	0	0		0	0		0	0		0	0		0	0		0	0		0	0		0	0		0	0
11	0	0		0	0		0	0		0	0		0	0		0	0		0	0		0	0		0	0
12	0	0		0	0		0	0		0	0		0	0		0	0		0	0		0	0		0	0
13	0	0		0	0		0	0		0	0		0	0		0	0		0	0		0	0		0	0
14	0	0		0	0		0	0		0	0		0	0		0	0		0	0		0	0		0	0
15	0	0		0	0		0	0		0	0		0	0		0	0		0	0		0	0		0	0
16	0	0		0	0		0	0		0	0		0	0		0	0		0	0		0	0		0	0
17	0	0		0	0		0	0		0	0		0	0		0	0		0	0		0	0		0	0
18	0	0		0	0		0	0		0	0		0	0		0	0		0	0		0	0		0	0
19	0	0		0	0		0	0		0	0		0	0		0	0		0	0		0	0		0	0
20	6.08093e-06	0.0555941		1.30993e-05	0.0158745		0	0		6.88888e-06	0.0159971		4.79187e-05	0.018464		8.90357e-05	0.00846694		2.89e-05	0.00631677		0.00488264	8.40021e-05		0	0
21	6.08093e-06	0.0555941		1.30993e-05	0.0158745		0	0		6.88888e-06	0.0159971		4.79187e-05	0.018464		8.90357e-05	0.00846694		2.89e-05	0.00631677		0.00488264	8.40021e-05		0	0
22	6.08093e-06	0.0555941		1.30993e-05	0.0158745		0	0		6.88888e-06	0.0159971		4.79187e-05	0.018464		8.90357e-05	0.00846694		2.89e-05	0.00631677		0.00488264	8.40021e-05		0	0
23	6.08093e-06	0.0555941		1.30993e-05	0.0158745		0	0		6.88888e-06	0.0159971		4.79187e-05	0.018464		8.90357e-05	0.00846694		2.89e-05	0.00631677		0.00488264	8.40021e-05		0	0
24	6.08093e-06	0.0555941		1.30993e-05	0.0158745		0	0		6.88888e-06	0.0159971		4.79187e-05	0.018464		8.90357e-05	0.00846694		2.89e-05	0.00631677		0.00488264	8.40021e-05		0	0
25	1.57481e-05	0.0479419		7.31284e-05	0.013561		0	0		1.11537e-05	0.013911		6.14867e-05	0.0128684		0.000125841	0.00782919		7.42e-05	0.00285409		0.00529633	0.000100434		0	0
26	1.57481e-05	0.0479419		7.31284e-05	0.013561		0	0		1.11537e-05	0.013911		6.14867e-05	0.0128684		0.000125841	0.00782919		7.42e-05	0.00285409		0.00529633	0.000100434		0	0
27	1.57481e-05	0.0479419		7.31284e-05	0.013561		0	0		1.11537e-05	0.013911		6.14867e-05	0.0128684		0.000125841	0.00782919		7.42e-05	0.00285409		0.00529633	0.000100434		0	0
28	1.57481e-05	0.0479419		7.31284e-05	0.013561		0	0		1.11537e-05	0.013911		6.14867e-05	0.0128684		0.000125841	0.00782919		7.42e-05	0.00285409		0.00529633	0.000100434		0	0
29	1.57481e-05	0.0479419		7.31284e-05	0.013561		0	0		1.11537e-05	0.013911		6.14867e-05	0.0128684		0.000125841	0.00782919		7.42e-05	0.00285409		0.00529633	0.000100434		0	0
30	2.95836e-05	0.0575291		0.000177904	0.0206631		0	0		1.52053e-05	0.0153705		0.000111465	0.0110229		0.000225031	0.00821296		3.35e-05	0.00423106		0.00619209	0.000211217		0.000768374	0
31	2.95836e-05	0.0575291		0.000177904	0.0206631		0	0		1.52053e-05	0.0153705		0.000111465	0.0110229		0.000225031	0.00821296		3.35e-05	0.00423106		0.00619209	0.000211217		0.000768374	0
32	2.95836e-05	0.0575291		0.000177904	0.0206631		0	0		1.52053e-05	0.0153705		0.000111465	0.0110229		0.000225031	0.00821296		3.35e-05	0.00423106		0.00619209	0.000211217		0.000768374	0
33	2.95836e-05	0.0575291		0.000177904	0.0206631		0	0		1.52053e-05	0.0153705		0.000111465	0.0110229		0.000225031	0.00821296		3.35e-05	0.00423106		0.00619209	0.000211217		0.000768374	0
34	2.95836e-05	0.0575291		0.000177904	0.0206631		0	0		1.52053e-05	0.0153705		0.000111465	0.0110229		0.000225031	0.00821296		3.35e-05	0.00423106		0.00619209	0.000211217		0.000768374	0
35	4.6018e-05	0.0603871		0.000314287	0.0254312		0	0		2.8656e-05	0.0170175		0.000198273	0.00948325		0.000387057	0.00869655		1.5e-05	0.00757761		0.00744989	0.000339942		0.00154962	0
36	4.6018e-05	0.0603871		0.000314287	0.0254312		0	0		2.8656e-05	0.0170175		0.000198273	0.00948325		0.000387057	0.00869655		1.5e-05	0.00757761		0.00744989	0.000339942		0.00154962	0
37	4.6018e-05	0.0603871		0.000314287	0.0254312		0	0		2.8656e-05	0.0170175		0.000198273	0.00948325		0.000387057	0.00869655		1.5e-05	0.00757761		0.00744989	0.000339942		0.00154962	0
38	4.6018e-05	0.0603871		0.000314287	0.0254312		0	0		2.8656e-05	0.0170175		0.000198273	0.00948325		0.000387057	0.00869655		1.5e-05	0.00757761		0.00744989	0.000339942		0.00154962	0
39	4.6018e-05	0.0603871		0.000314287	0.0254312		0	0		2.8656e-05	0.0170175		0.000198273	0.00948325		0.000387057	0.00869655		1.5e-05	0.00757761		0.00744989	0.000339942		0.00154962	0
40	7.15713e-05	0.0644602		0.000556259	0.0260355		0	0		4.78342e-05	0.0189344		0.000370587	0.00886395		0.000684717	0.0098866		9.64e-05	0.01053		0.00901632	0.000603271		0.00259558	0
41	7.15713e-05	0.0644602		0.000556259	0.0260355		0	0		4.78342e-05	0.0189344		0.000370587	0.00886395		0.000684717	0.0098866		9.64e-05	0.01053		0.00901632	0.000603271		0.00259558	0
42	7.15713e-05	0.0644602		0.000556259	0.0260355		0	0		4.78342e-05	0.0189344		0.000370587	0.00886395		0.000684717	0.0098866		9.64e-05	0.01053		0.00901632	0.000603271		0.00259558	0
43	7.15713e-05	0.0644602		0.000556259	0.0260355		0	0		4.78342e-05	0.0189344		0.000370587	0.00886395		0.000684717	0.0098866		9.64e-05	0.01053		0.00901632	0.000603271		0.00259558	0
44	7.15713e-05	0.0644602		0.000556259	0.0260355		0	0		4.78342e-05	0.0189344		0.000370587	0.00886395		0.000684717	0.0098866		9.64e-05	0.01053		0.00901632	0.000603271		0.00259558	0
45	0.000113092	0.0711887		0.000844406	0.0271375		0	0		8.62126e-05	0.0228211		0.00063042	0.0106298		0.00112069	0.0114361		0.0002383	0.00973897		0.0109084	0.00125787		0.00390426	0
46	0.000113092	0.0711887		0.000844406	0.0271375		0	0		8.62126e-05	0.0228211		0.00063042	0.0106298		0.00112069	0.0114361		0.0002383	0.00973897		0.0109084	0.00125787		0.00390426	0
47	0.000113092	0.0711887		0.000844406	0.0271375		0	0		8.62126e-05	0.0228211		0.00063042	0.0106298		0.00112069	0.0114361		0.0002383	0.00973897		0.0109084	0.00125787		0.00390426	0
48	0.000113092	0.0711887		0.000844406	0.0271375		0	0		8.62126e-05	0.0228211		0.00063042	0.0106298		0.00112069	0.0114361		0.0002383	0.00973897		0.0109084	0.00125787		0.00390426	0
49	0.000113092	0.0711887		0.000844406	0.0271375		0	0		8.62126e-05	0.0228211		0.00063042	0.0106298		0.00112069	0.0114361		0.0002383	0.00973897		0.0109084	0.00125787		0.00390426	0
50	0.000194596	0.0666855		0.000943229	0.0354474		0	0		0.000123238	0.0301192		0.00103676	0.013461		0.00161517	0.0125046		0.0003142	0.0113267		0.0113074	0.0021062		0.00490109	0
51	0.000194596	0.0666855		0.000943229	0.0354474		0	0		0.000123238	0.0301192		0.00103676	0.013461		0.00161517	0.0125046		0.0003142	0.0113267		0.0113074	0.0021062		0.00490109	0
52	0.000194596	0.0666855		0.000943229	0.0354474		0	0		0.000123238	0.0301192		0.00103676	0.013461		0.00161517	0.0125046		0.0003142	0.0113267		0.0113074	0.0021062		0.00490109	0
53	0.000194596	0.0666855		0.000943229	0.0354474		0	0		0.000123238	0.0301192		0.00103676	0.013461		0.00161517	0.0125046		0.0003142	0.0113267		0.0113074	0.0021062		0.00490109	0
54	0.000194596	0.0666855		0.000943229	0.0354474		0	0		0.000123238	0.0301192		0.00103676	0.013461		0.00161517	0.0125046		0.0003142	0.0113267		0.0113074	0.0021062		0.00490109	0
55	0.000296066	0.0666151		0.0010899	0.037918		0	0		0.000145229	0.0399891		0.00159678	0.0167146		0.00217094	0.013673		0.0004152	0.0154051		0.0102297	0.00329517		0.00558165	0
56	0.000296066	0.0666151		0.0010899	0.037918		0	0		0.000145229	0.0399891		0.00159678	0.0167146		0.00217094	0.013673		0.0004152	0.0154051		0.0102297	0.00329517		0.00558165	0
57	0.000296066	0.0666151		0.0010899	0.037918		0	0		0.000145229	0.0399891		0.00159678	0.0167146		0.00217094	0.013673		0.0004152	0.0154051		0.0102297	0.00329517		0.00558165	0
58	0.000296066	0.0666151		0.0010899	0.037918		0	0		0.000145229	0.0399891		0.00159678	0.0167146		0.00217094	0.013673		0.0004152	0.0154051		0.0102297	0.00329517		0.00558165	0
59	0.000296066	0.0666151		0.0010899	0.037918		0	0		0.000145229	0.0399891		0.00159678	0.0167146		0.00217094	0.013673		0.0004152	0.0154051		0.0102297	0.00329517		0.00558165	0
60	0.000425813	0.0718388		0.00124994	0.0370712		0	0		0.000200355	0.049335		0.00254483	0.0226113		0.00276092	0.0165218		0.0010314	0.0154854		0.00915379	0.00518149		0.00591333	0
61	0.000425813	0.0718388		0.00124994	0.0370712		0	0		0.000200355	0.049335		0.00254483	0.0226113		0.00276092	0.0165218		0.0010314	0.0154854		0.00915379	0.00518149		0.00591333	0
62	0.000425813	0.0718388		0.00124994	0.0370712		0	0		0.000200355	0.049335		0.00254483	0.0226113		0.00276092	0.0165218		0.0010314	0.0154854		0.00915379	0.00518149		0.00591333	0
63	0.000425813	0.0718388		0.00124994	0.0370712		0	0		0.000200355	0.049335		0.00254483	0.0226113		0.00276092	0.0165218		0.0010314	0.0154854		0.00915379	0.00518149		0.00591333	0
64	0.000425813	0.0718388		0.00124994	0.0370712		0	0		0.000200355	0.049335		0.00254483	0.0226113		0.00276092	0.0165218		0.0010314	0.0154854		0.00915379	0.00518149		0.00591333	0
65	0.000579763	0.0756995		0.00126265	0.0400352		0	0		0.000222755	0.0629582		0.00392396	0.0267721		0.00337784	0.0224971		0.0019665	0.013851		0.00793955	0.00731455		0.00588976	0
66	0.000579763	0.0756995		0.00126265	0.0400352		0	0		0.000222755	0.0629582		0.00392396	0.0267721		0.00337784	0.0224971		0.0019665	0.013851		0.00793955	0.00731455		0.00588976	0
67	0.000579763	0.0756995		0.00126265	0.0400352		0	0		0.000222755	0.0629582		0.00392396	0.0267721		0.00337784	0.0224971		0.0019665	0.013851		0.00793955	0.00731455		0.00588976	0
68	0.000579763	0.0756995		0.00126265	0.0400352		0	0		0.000222755	0.0629582		0.00392396	0.0267721		0.00337784	0.0224971		0.0019665	0.013851		0.00793955	0.00731455		0.00588976	0
69	0.000579763	0.0756995		0.00126265	0.0400352		0	0		0.000222755	0.0629582		0.00392396	0.0267721		0.00337784	0.0224971		0.0019665	0.013851		0.00793955	0.00731455		0.00588976	0
70	0.000760934	0.089087		0.00124117	0.0461352		0	0		0.000256774	0.0807684		0.00567076	0.0341417		0.00431805	0.034175		0.0025042	0.0170431		0.00716456	0.0107559		0.00552252	0
71	0.000760934	0.089087		0.00124117	0.0461352		0	0		0.000256774	0.0807684		0.00567076	0.0341417		0.00431805	0.034175		0.0025042	0.0170431		0.00716456	0.0107559		0.00552252	0
72	0.000760934	0.089087		0.00124117	0.0461352		0	0		0.000256774	0.0807684		0.00567076	0.0341417		0.00431805	0.034175		0.0025042	0.0170431		0.00716456	0.0107559		0.00552252	0
73	0.000760934	0.089087		0.00124117	0.0461352		0	0		0.000256774	0.0807684		0.00567076	0.0341417		0.00431805	0.034175		0.0025042	0.0170431		0.00716456	0.0107559		0.00552252	0
74	0.000760934	0.089087		0.00124117	0.0461352		0	0		0.000256774	0.0807684		0.00567076	0.0341417		0.00431805	0.034175		0.0025042	0.0170431		0.00716456	0.0107559		0.00552252	0
75	0.00103956	0.118735		0.00138786	0.0555717		0	0		0.000246634	0.13077		0.00780705	0.0498056		0.00558357	0.0552405		0.0031158	0.023285		0.00683166	0.0159848		0.0047987	0
76	0.00103956	0.118735		0.00138786	0.0555717		0	0		0.000246634	0.13077		0.00780705	0.0498056		0.00558357	0.0552405		0.0031158	0.023285		0.00683166	0.0159848		0.0047987	0
77	0.00103956	0.118735		0.00138786	0.0555717		0	0		0.000246634	0.13077		0.00780705	0.0498056		0.00558357	0.0552405		0.0031158	0.023285		0.00683166	0.0159848		0.0047987	0
78	0.00103956	0.118735		0.00138786	0.0555717		0	0		0.000246634	0.13077		0.00780705	0.0498056		0.00558357	0.0552405		0.0031158	0.023285		0.00683166	0.0159848		0.0047987	0
79	0.00103956	0.118735		0.00138786	0.0555717		0	0		0.000246634	0.13077		0.00780705	0.0498056		0.00558357	0.0552405		0.0031158	0.023285		0.00683166	0.0159848		0.0047987	0
80	0.00117818	0.215285		0.00126482	0.0845456		0	0		0.000166135	0.251722		0.0109344	0.0830029		0.00813392	0.0869773		0.0043796	0.0353864		0.00583085	0.0239167		0.00429653	0
81	0.00117818	0.215285		0.00126482	0.0845456		0	0		0.000166135	0.251722		0.0109344	0.0830029		0.00813392	0.0869773		0.0043796	0.0353864		0.00583085	0.0239167		0.00429653	0
82	0.00117818	0.215285		0.00126482	0.0845456		0	0		0.000166135	0.251722		0.0109344	0.0830029		0.00813392	0.0869773		0.0043796	0.0353864		0.00583085	0.0239167		0.00429653	0
83	0.00117818	0.215285		0.00126482	0.0845456		0	0		0.000166135	0.251722		0.0109344	0.0830029		0.00813392	0.0869773		0.0043796	0.0353864		0.00583085	0.0239167		0.00429653	0
84	0.00117818	0.215285		0.00126482	0.0845456		0	0		0.000166135	0.251722		0.0109344	0.0830029		0.00813392	0.0869773		0.0043796	0.0353864		0.00583085	0.0239167		0.00429653	0
85	0.00153816	0.229457		0.00166596	0.0950003		0	0		0.000179118	0.277909		0.0148027	0.152371		0.0119882	0.124957		0.0056126	0.0522085		0.00415958	0.0329751		0.00403156	0
86	0.00153816	0.229457		0.00166596	0.0950003		0	0		0.000179118	0.277909		0.0148027	0.152371		0.0119882	0.124957		0.0056126	0.0522085		0.00415958	0.0329751		0.00403156	0
87	0.00153816	0.229457		0.00166596	0.0950003		0	0		0.000179118	0.277909		0.0148027	0.152371		0.0119882	0.124957		0.0056126	0.0522085		0.00415958	0.0329751		0.00403156	0
88	0.00153816	0.229457		0.00166596	0.0950003		0	0		0.000179118	0.277909		0.0148027	0.152371		0.0119882	0.124957		0.0056126	0.0522085		0.00415958	0.0329751		0.00403156	0
89	0.00153816	0.229457		0.00166596	0.0950003		0	0		0.000179118	0.277909		0.0148027	0.152371		0.0119882	0.124957		0.0056126	0.0522085		0.00415958	0.0329751		0.00403156	0
90	0.00184202	0.271348		0.00208844	0.118106		0	0		0.000182648	0.316273		0.0196306	0.26203		0.01577	0.164526		0.0065526	0.0790855		0.0030407	0.041937		0.00425539	0
91	0.00184202	0.271348		0.00208844	0.118106		0	0		0.000182648	0.316273		0.0196306	0.26203		0.01577	0.164526		0.0065526	0.0790855		0.0030407	0.041937		0.00425539	0
92	0.00184202	0.271348		0.00208844	0.118106		0	0		0.000182648	0.316273		0.0196306	0.26203		0.01577	0.164526		0.0065526	0.0790855		0.0030407	0.041937		0.00425539	0
93	0.00184202	0.271348		0.00208844	0.118106		0	0		0.000182648	0.316273		0.0196306	0.26203		0.01577	0.164526		0.0065526	0.0790855		0.0030407	0.041937		0.00425539	0
94	0.00184202	0.271348		0.00208844	0.118106		0	0		0.000182648	0.316273		0.0196306	0.26203		0.01577	0.164526		0.0065526	0.0790855		0.0030407	0.041937		0.00425539	0
95	0.00208324	0.522196		0.00235313	0.259134		0	0		0.000150482	0.616932		0.0254486	0.395697		0.019365	0.22534		0.0075754	0.121868		0.00247927	0.0507814		0.00498871	0

## Sheet: CostsUSD
Values in 2014 USD
	Healt care cost	Accompanying cost			Healt care cost for diabetes as in Sanchez (2016)					Value of Statistical life in Mexico							Exchange rate
		Men	Women														One USD equal to Mexican pesos	13.2983
Breast cancer	30766.9	0	563.774		<55	685.156				Hammitt (2006): b	280743
Colorectal Cancer	26639.8	548.256	552.462		55-64	817.134				Source: The economic value of fatal and non-fatal
T2DM	500.741	19.5876	18.8325		65-74	826.083				occupational risks in Mexico City using
Hypertensive HD	3968.03	10.1142	10.1758		75-84	1091.97				actuarial- and perceived-risk estimites
IHD	5113.96	405.934	284.694		85+	1101.62				Hammitt (2006): b stands for the estimate of a VSL of US$235000
Kidney cancer	19334.3	512.195	225.914							while Hammitt (2006): a would stand for the estimate of a VSL of US$32500
OsteoA	104.675	269.338	219.142
CVA	4280.4	484.466	433.512
Endometrial cancer	0	0	0
	Healt care cost for no obesity			Expected Income PEAOA with prest			Expected Income PEAONA with prest			Expected Income PEAOA no prest			Expected Income PEAONA no prest			Expected Ret Pension			Expected Disability Pension
	Men	Women		Men	Women		Men	Women		Men	Women		Men	Women		Men	Women		Men	Women
20-24y	138.331	138.331		1347.92	839.545		14.4733	4.98291		871.684	370.817		124.744	20.6183		0	0		13.3898	12.7164
25-29y	171.942	171.942		2116.02	1329.12		23.6243	3.67054		693.769	273.194		159.045	32.4562		0	0		16.0582	15.5916
30-34y	164.854	164.854		2767.89	1642.05		36.0032	5.86446		821.573	315.62		205.744	43.5012		0	0		17.8094	17.2959
35-39y	154.794	154.794		2980.01	1591.33		49.7487	13.8162		791.535	332.957		205.68	31.3082		0	0		17.7431	17.2879
40-44y	168.055	168.055		3231.67	1713.96		46.9627	9.55145		723.681	339.459		250.681	33.4011		0	0		17.3247	16.4689
45-49y	192.063	192.063		3483.65	1871.91		58.5189	8.57152		678.525	305.552		250.647	33.9585		0	0		16.3983	15.7079
50-54y	217.9	217.9		3288.38	1515.14		74.2252	5.88177		586.002	276.803		213.768	33.2738		0	0		15.015	15.4909
55-59y	254.712	254.712		2989.39	1276.88		48.1657	4.83502		632.25	313.881		225.268	15.9887		0	0		12.833	13.2517
60-64y	287.866	287.866		2151.06	797.548		9.02429	1.08615		476.881	214.525		214.255	20.3375		0	0		9.14852	10.7802
65-69y	331.309	331.309		850.849	221.805		5.73837	0		374.467	136.293		165.461	6.57355		254.532	255.788		5.60299	8.19623
70-74y	379.553	379.553		554.937	159.687		0.50637	0		453.149	128.717		134.422	14.9278		254.532	255.788		2.30036	4.65326
75-79y	444.717	444.717		468.454	167.558		1.40563	5.4794		470.15	130.425		109.439	17.8189		254.532	255.788		2.30036	1.1968
>80y	442.431	442.431		1200.72	106.503		0	0		157.777	49.9162		55.2692	0		254.532	255.788		2.30036	1.1968
